# Supplementary material for: Relationship between COVID-19 Mortality, Hospital Beds, and Primary Care by Italian Regions: A Lesson for the Future
Source: J Clin Med. 2022 Jul 19;11(14):4196. doi: 10.3390/jcm11144196 (PMC9315865; doi:10.3390/jcm11144196)
Supplement: Supplementary file 1 [file jcm-11-04196-s001.zip]

Archive with 1 entries (1 files):
- jcm-1809807-supplementary.pdf
